# Supplementary material for: Characterization of Dendritic Cell-Derived Extracellular Vesicles During Dengue Virus Infection
Source: Front Microbiol. 2018 Aug 6;9:1792. doi: 10.3389/fmicb.2018.01792 (PMC6090163; doi:10.3389/fmicb.2018.01792)
Supplement: Supplementary file 2 [file Table_2.XLSX]

## Sheet: Mock
	KEGG pathway	p-value	#genes	#miRNAs	download results
3.	Transcriptional misregulation in cancer(hsa05202)	9.46355e-09	57	7
5.	Prostate cancer (hsa05215)	9.14192e-06	22	4
6.	Pathways in cancer (hsa05200)	2.73468e-05	50	5
10.	PI3K-Akt signaling pathway (hsa04151)	0.001226253	38	3
11.	Chronic myeloid leukemia (hsa05220)	0.003274534	16	4
13.	ECM-receptor interaction (hsa04512)	0.006087543	4	2
14.	Lysine degradation (hsa00310)	0.007315431	11	5
15.	ErbB signaling pathway (hsa04012)	0.007801755	20	5
17.	Endometrial cancer (hsa05213)	0.01052969	11	2
20.	MAPK signaling pathway (hsa04010)	0.02372173	36	4
4.	Prion diseases (hsa05020)	3.27934e-06	5 see genes	1
2.	Alcoholism (hsa05034)	<1e-16	28 see genes	2
1.	Systemic lupus erythematosus (hsa05322)	<1e-16	27 see genes	1
12.	Metabolism of xenobiotics by cytochrome P450(hsa00980)	0.004953178	6 see genes	2
18.	Pancreatic cancer (hsa05212)	0.01919268	24 see genes	7
19.	Non-small cell lung cancer (hsa05223)	0.02359347	12 see genes	3
7.	TGF-beta signaling pathway (hsa04350)	7.5866e-05	15 see genes	5
8.	Axon guidance (hsa04360)	7.79668e-05	33 see genes	5
9.	Ubiquitin mediated proteolysis (hsa04120)	0.0004857613	25 see genes	5
16.	Mucin type O-Glycan biosynthesis (hsa00512)	0.007910365	7 see genes	4

## Sheet: 290
#	KEGG pathway	p-value	#genes	#miRNAs
1.	Prostate cancer (hsa05215)	2.30314e-09	39	5
2.	ErbB signaling pathway (hsa04012)	7.27041e-08	28	8
4.	Lysine degradation (hsa00310)	2.65789e-07	6	3
7.	Endometrial cancer (hsa05213)	0.0001296714	19	5
10.	Pathways in cancer (hsa05200)	0.0009377565	37	3
12.	Chronic myeloid leukemia (hsa05220)	0.002075058	15	5
14.	PI3K-Akt signaling pathway (hsa04151)	0.002191272	60	2
18.	MAPK signaling pathway (hsa04010)	0.01222551	32	3
21.	ECM-receptor interaction (hsa04512)	0.01603397	8	4
22.	Transcriptional misregulation in cancer(hsa05202)	0.02340639	33	3
5.	mTOR signaling pathway (hsa04150)	1.36021e-06	27	6
9.	Insulin signaling pathway (hsa04910)	0.0006625739	38	7
13.	GABAergic synapse (hsa04727)	0.002132199	25	4
15.	Long-term potentiation (hsa04720)	0.003770054	25	5
16.	Glioma (hsa05214)	0.003976133	19	4
17.	Melanoma (hsa05218)	0.01168839	13	3
19.	Neurotrophin signaling pathway (hsa04722)	0.0132591	29	5
20.	Focal adhesion (hsa04510)	0.01577268	26	3
23.	Wnt signaling pathway (hsa04310)	0.03534374	33	3
3.	Drug metabolism - cytochrome P450 (hsa00982)	2.196e-07	3	1
8.	Glycosaminoglycan biosynthesis - chondroitin sulfate (hsa00532)	0.0005718617	2	1
11.	Nicotine addiction (hsa05033)	0.001887302	14	3
6.	Mucin type O-Glycan biosynthesis (hsa00512)	0.0001184701	8	4

## Sheet: 5532
#	KEGG pathway	p-value	#genes	#miRNAs
7.	Chronic myeloid leukemia (hsa05220)	3.6232e-10	34	12
23.	ECM-receptor interaction (hsa04512)	0.0004498215	11	4
10.	Endometrial cancer (hsa05213)	6.10706e-08	26	10
5.	ErbB signaling pathway (hsa04012)	9.25208e-11	37	14
16.	Lysine degradation (hsa00310)	2.18056e-06	14	7
8.	MAPK signaling pathway (hsa04010)	2.29833e-09	77	10
6.	Pathways in cancer (hsa05200)	1.42071e-10	106	11
3.	PI3K-Akt signaling pathway (hsa04151)	9.88099e-15	120	13
15.	Transcriptional misregulation in cancer(hsa05202)	1.13909e-06	52	9
11.	Focal adhesion (hsa04510)	8.31134e-08	66	9
13.	GABAergic synapse (hsa04727)	5.86449e-07	36	10
31.	Glioma (hsa05214)	0.008362647	23	7
18.	Insulin signaling pathway (hsa04910)	2.16384e-05	48	13
19.	Long-term potentiation (hsa04720)	4.45723e-05	30	13
33.	Melanoma (hsa05218)	0.01423356	21	7
2.	mTOR signaling pathway (hsa04150)	4.21885e-15	36	14
9.	Neurotrophin signaling pathway (hsa04722)	3.41825e-08	39	8
12.	Wnt signaling pathway (hsa04310)	3.83532e-07	73	14
17.	Acute myeloid leukemia (hsa05221)	1.92246e-05	28	10
14.	Axon guidance (hsa04360)	9.55753e-07	55	12
29.	Colorectal cancer (hsa05210)	0.005360541	27	9
20.	Dopaminergic synapse (hsa04728)	7.33817e-05	42	8
25.	Endocrine and other factor-regulated calcium reabsorption (hsa04961)	0.0005180236	23	9
26.	Fc gamma R-mediated phagocytosis (hsa04666)	0.0009790628	27	8
28.	Gap junction (hsa04540)	0.001772715	38	8
24.	Hepatitis B (hsa05161)	0.00005023082	54	9
35.	Melanogenesis (hsa04916)	0.0396265	31	7
22.	mRNA surveillance pathway (hsa03015)	0.0002610526	42	11
30.	Phosphatidylinositol signaling system (hsa04070)	0.006452541	29	8
4.	Prostate cancer (hsa05215)	1.12133e-14	34	9
34.	Regulation of actin cytoskeleton (hsa04810)	0.03166154	60	8
21.	Renal cell carcinoma (hsa05211)	0.0002183147	31	6
32.	Small cell lung cancer (hsa05222)	0.01227034	25	6
1.	TGF-beta signaling pathway (hsa04350)	<1e-16	40	12
27.	Ubiquitin mediated proteolysis (hsa04120)	0.001536863	45	8

## Sheet: Exclusivo mock
KEGG pathway	p-value	#genes	#miRNAs
Prion diseases (hsa05020)	3.27934e-06	5	1
Alcoholism (hsa05034)	<1e-16	28	2
Systemic lupus erythematosus (hsa05322)	<1e-16	27	1
Metabolism of xenobiotics by cytochrome P450(hsa00980)	0.004953178	6	2
Pancreatic cancer (hsa05212)	0.01919268	24	7
Non-small cell lung cancer (hsa05223)	0.02359347	12	3

## Sheet: Exclusivo 290
KEGG pathway				p-value	#genes	#miRNAs
Drug metabolism - cytochrome P450 (hsa00982)				2.196e-07	3	1
Glycosaminoglycan biosynthesis - chondroitin sulfate (hsa00532)				0.0005718617	2	1
Nicotine addiction (hsa05033)				0.001887302	14	3

## Sheet: table
Enriched in DENV3 5532 EVs	MOCK			DENV3 290			DENV3 5532
KEGG pathway	p-value	gene	miR	p-value	gene	miR	p-value	gene	miR
ErbB signaling pathway	0.007801755	20	5	7.27041e-08	28	8	9.25208e-11	37	14
mTOR signaling pathway	*	*	*	1.36021e-06	27	6	4.21885e-15	36	14
Wnt signaling pathway	*	*	*	0.03534374	33	3	3.83532e-07	73	14
PI3K-Akt signaling pathway	0.001226253	38	3	0.002191272	60	2	9.88099e-15	120	13
Insulin signaling pathway	*	*	*	0.0006625739	38	7	2.16384e-05	48	13
Long-term potentiation	*	*	*	0.003770054	25	5	4.45723e-05	30	13
Chronic myeloid leukemia	0.003274534	16	4	0.002075058	15	5	3.6232e-10	34	12
TGF-beta signaling pathway	7.5866e-05	15	5	*	*	*	<1e-16	40	12
Axon guidance	7.79668e-05	33	5	*	*	*	9.55753e-07	55	12
mRNA surveillance pathway				*	*	*	0.0002610526	42	11
Pathways in cancer	2.73468e-05	50	5	0.0009377565	37	3	1.42071e-10	106	11
Acute myeloid leukemia				*	*	*	1.92246e-05	28	10
Endometrial cancer	0.01052969	11	2	0.0001296714	19	5	6.10706e-08	26	10
MAPK signaling pathway	0.02372173	36	4	0.01222551	32	3	2.29833e-09	77	10
GABAergic synapse	*	*	*	0.002132199	25	4	5.86449e-07	36	10
Colorectal cancer	*	*	*	*	*	*	0.005360541	27	9
Calcium reabsorption	*	*	*	*	*	*	0.0005180236	23	9
Hepatitis B	*	*	*	*	*	*	0.00005023082	54	9
Transcriptional misregulation	9.46355e-09	57	7	0.02340639	33	3	1.13909e-06	52	9
Prostate cancer	9.14192e-06	22	4	2.30314e-09	39	5	1.12133e-14	34	9
Focal adhesion	*	*	*	0.01577268	26	3	8.31134e-08	66	9
Dopaminergic synapse	*	*	*	*	*	*	7.33817e-05	42	8
Fc gamma R phagocytosis	*	*	*	*	*	*	0.0009790628	27	8
Gap junction	*	*	*	*	*	*	0.001772715	38	8
Phosphatidylinositol signaling	*	*	*	*	*	*	0.006452541	29	8
Regulation of actin cytoskeleton	*	*	*	*	*	*	0.03166154	60	8
Ubiquitin mediated proteolysis	0.0004857613	25	5	*	*	*	0.001536863	45	8
Neurotrophin signaling pathway	*	*	*	0.0132591	29	5	3.41825e-08	39	8
Melanogenesis	*	*	*	*	*	*	0.0396265	31	7
Lysine degradation	0.007315431	11	5	2.65789e-07	6	3	2.18056e-06	14	7
Glioma	*	*	*	0.003976133	19	4	0.008362647	23	7
Melanoma	*	*	*	0.01168839	13	3	0.01423356	21	7
Renal cell carcinoma	*	*	*	*	*	*	0.0002183147	31	6
Small cell lung cancer	*	*	*	*	*	*	0.01227034	25	6
Enriched in DENV3 290 EVs		MOCK			DENV3 290			DENV3 5532
KEGG pathway	p-value	gene	miR	p-value	gene	miR	p-value	gene	miR
Nicotine addiction	*	*	*	0.001887302	14	3	*	*	*
Cytochrome P450	*	*	*	2.196e-07	3	1	*	*	*
Glycosaminoglycan biosynthesis - chondroitin sulfate	*	*	*	0.0005718617	2	1	*	*	*
