# Supplementary material for: Characterization of Dendritic Cell-Derived Extracellular Vesicles During Dengue Virus Infection
Source: Front Microbiol. 2018 Aug 6;9:1792. doi: 10.3389/fmicb.2018.01792 (PMC6090163; doi:10.3389/fmicb.2018.01792)
Supplement: Supplementary file 5 [file Table_5.XLSX]

## Sheet: Plan1
Enriquecido em 5532
Ingenuity Canonical Pathways	-log(p-value)	z-score
HMGB1 Signaling	1.28	3.771
Thrombin Signaling	0.859	3.441
Phospholipase C Signaling	0.604	3.411
Cardiac Hypertrophy Signaling	0.627	3.411
Signaling by Rho Family GTPases	1.5	3.272
CD28 Signaling in T Helper Cells	0.317	2.828
CXCR4 Signaling	0.437	2.714
PAK Signaling	0.744	2.714
Colorectal Cancer Metastasis Signaling	0.312	2.711
RhoA Signaling	1.22	2.668
Calcium Signaling	0.333	2.53
Gαq Signaling	0.291	2.496
IL-6 Signaling	0.399	2.496
Melatonin Signaling	0.264	2.449
Role of NFAT in Regulation of the Immune Response	0.485	2.309
Oncostatin M Signaling	0.902	2.236
G Beta Gamma Signaling	0.264	2.121
Type I Diabetes Mellitus Signaling	0.554	2.121
4-1BB Signaling in T Lymphocytes	0.694	2
Sperm Motility	0.573	1.941
p38 MAPK Signaling	0.274	1.897
Regulation of Actin-based Motility by Rho	0.408	1.897
Ephrin Receptor Signaling	0.528	1.897
IL-1 Signaling	0.674	1.897
IGF-1 Signaling	0.4	1.89
Gα12/13 Signaling	0.868	1.807
Pancreatic Adenocarcinoma Signaling	0.93	1.732
NRF2-mediated Oxidative Stress Response	0.271	1.667
TGF-β Signaling	0.276	1.667
RANK Signaling in Osteoclasts	0.424	1.667
TREM1 Signaling	0.554	1.667
iCOS-iCOSL Signaling in T Helper Cells	0.796	1.667
Induction of Apoptosis by HIV1	0.25	1.633
Aldosterone Signaling in Epithelial Cells	0.712	1.633
Interferon Signaling	1.17	1.633
IL-8 Signaling	0.506	1.606
Chemokine Signaling	0.412	1.414
Role of Pattern Recognition Receptors in Recognition of Bacteria and Viruses	0.491	1.414
Type II Diabetes Mellitus Signaling	0.306	1.342
CD27 Signaling in Lymphocytes	0.379	1.342
MIF Regulation of Innate Immunity	0.392	1.342
Role of IL-17F in Allergic Inflammatory Airway Diseases	0.631	1.342
Role of RIG1-like Receptors in Antiviral Innate Immunity	0.631	1.342
iNOS Signaling	0.57	1.342
Ephrin B Signaling	0.925	1.342
MIF-mediated Glucocorticoid Regulation	0.619	1.342
Protein Kinase A Signaling	0.302	1.3
GDNF Family Ligand-Receptor Interactions	0.264	1.134
Neurotrophin/TRK Signaling	0.277	1.134
Androgen Signaling	1.83	1.134
CD40 Signaling	0.49	0.707
LPS/IL-1 Mediated Inhibition of RXR Function	1.12	0.707
Cyclins and Cell Cycle Regulation	0.595	0.707
Activation of IRF by Cytosolic Pattern Recognition Receptors	1.1	0.632
PPARα/RXRα Activation	0.779	0.5
IL-17A Signaling in Airway Cells	0.32	0.447
OX40 Signaling Pathway	1.03	0.447
cAMP-mediated signaling	0.559	0.426
Glioma Invasiveness Signaling	0.277	0
α-Adrenergic Signaling	0.3	0
Gαi Signaling	0.476	0
Thrombin Signaling	0.859
HMGB1 Signaling	1.28
Enriquecidos em 290
Ingenuity Canonical Pathways	-log(p-value)	z-score
B Cell Activating Factor Signaling	0.415	-1
Antioxidant Action of Vitamin C	0.298	-1.134
April Mediated Signaling	0.465	-1.342
Cell Cycle: G2/M DNA Damage Checkpoint Regulation	0.922	-1.89
PPAR Signaling	0.515	-1.897
RhoGDI Signaling	1.17	-2.828
